# Supplementary material for: Age- and Sex-Specific Reference Values for Renal Volume and Association with Risk Factors for Chronic Kidney Disease in a General Population—An MRI-Based Study
Source: J Clin Med. 2024 Jan 29;13(3):769. doi: 10.3390/jcm13030769 (PMC10856696; doi:10.3390/jcm13030769)
Supplement: Supplementary file 1 [file jcm-13-00769-s001.zip]

Archive with 1 entries (1 files):
- jcm-2767448-supplementary.pdf
